# Supplementary material for: Fine Motor Skills and Later Vocabulary Development Before and During the COVID-19 Pandemic: Evidence from Japanese Childcare Settings
Source: Children (Basel). 2026 Jul 12;13(7):920. doi: 10.3390/children13070920 (PMC13406418; doi:10.3390/children13070920)
Supplement: Supplementary file 1 [file children-13-00920-s001.zip]

Archive with 1 entries (1 files):
- children-4395410-supplementary.pdf
